# Supplementary material for: ZIF-67 Anchored on MoS2/rGO Heterostructure for Non-Enzymatic and Visible-Light-Sensitive Photoelectrochemical Biosensing
Source: Biosensors (Basel). 2024 Jan 12;14(1):38. doi: 10.3390/bios14010038 (PMC10813494; doi:10.3390/bios14010038)
Supplement: Supplementary file 1 [file biosensors-14-00038-s001.zip]

Archive with 1 entries (1 files):
- biosensors-2739571-supplementary.pdf
